# Supplementary material for: Efficient retrosynthetic planning with MCTS exploration enhanced A* search
Source: Commun Chem. 2024 Mar 7;7:52. doi: 10.1038/s42004-024-01133-2 (PMC10920677; doi:10.1038/s42004-024-01133-2)
Supplement: Supplementary file 4 — Supplementary Data 1 [file 42004_2024_1133_MOESM4_ESM.txt]

Synthetic steps for exhaustive search	Cumulative failure probability for Retro*	Cumulative failure probability for MCTS
1	0	0
2	0	0
3	0.05263158	0.07
4	0.15789474	0.15
5	0.42105263	0.26
6	0.63157895	0.37
7	0.68421053	0.45
8	0.78947368	0.55
9	0.78947368	0.61
10	0.89473684	0.68
11	0.94736842	0.73
12	0.94736842	0.77
13	0.94736842	0.79
14	0.94736842	0.8
15	1	0.89
16	1	0.98
17	1	1
