# Supplementary material for: Efficient retrosynthetic planning with MCTS exploration enhanced A* search
Source: Commun Chem. 2024 Mar 7;7:52. doi: 10.1038/s42004-024-01133-2 (PMC10920677; doi:10.1038/s42004-024-01133-2)
Supplement: Supplementary file 5 — Supplementary Data 2 [file 42004_2024_1133_MOESM5_ESM.txt]

Synthetic steps for exhaustive search	Failre rate for Retro*	Failure rate for MCTS
2	0.05882353	0.41176471
3	0.09090909	0.36363636
4	0.19230769	0.42307692
5	0.19047619	0.52380952
6	0.04347826	0.34782609
7	0.10526316	0.52631579
8	0	0.375
9	0.25	0.875
10	0.11111111	0.55555556
11	0	1
12	0	0.5
13	0	1
14	0.11111111	1
15	0	1
16	0	1
