# Supplementary material for: Efficient retrosynthetic planning with MCTS exploration enhanced A* search
Source: Commun Chem. 2024 Mar 7;7:52. doi: 10.1038/s42004-024-01133-2 (PMC10920677; doi:10.1038/s42004-024-01133-2)
Supplement: Supplementary file 6 — Supplementary Data 3 [file 42004_2024_1133_MOESM6_ESM.txt]

Epoch	Training loss	Test loss
1	3.955796	30.321965
2	3.233532	29.918976
3	2.876047	30.391989
4	2.635353	30.205972
5	2.486579	30.719430
6	2.367863	30.243836
7	2.252291	29.599646
8	2.206284	29.563454
9	2.132963	30.001711
10	2.079362	29.700339
11	2.011914	29.785600
12	1.999772	30.079882
13	1.983000	29.744766
14	1.929826	30.462671
15	1.899383	30.239109
16	1.861671	29.398718
17	1.815144	29.536903
18	1.812573	29.542698
19	1.802170	29.870405
20	1.787489	29.672564
21	1.756409	29.378495
22	1.739326	30.316620
23	1.723244	29.437352
24	1.716186	29.906945
25	1.699094	30.358403
26	1.675606	29.100950
27	1.675529	29.295741
28	1.644406	29.266989
29	1.644126	29.202511
30	1.625998	28.913013
31	1.610755	29.394917
32	1.604795	29.430215
33	1.591300	29.412904
34	1.598879	29.397786
35	1.581765	29.181746
36	1.585617	28.753046
37	1.572460	29.137575
38	1.559515	29.273052
39	1.553624	28.657733
40	1.549131	28.394424
41	1.539293	28.741465
42	1.525524	29.086655
43	1.516819	28.666492
44	1.513736	28.650811
45	1.507185	29.430925
46	1.489518	29.098996
47	1.490044	28.895822
48	1.487678	28.766916
49	1.481137	28.754236
50	1.483296	28.940699
51	1.467930	28.548549
52	1.471609	28.925438
53	1.469596	28.636190
54	1.458594	28.405165
55	1.454834	28.202066
56	1.448667	28.444366
57	1.443660	28.719563
58	1.432647	28.457049
59	1.435345	29.080092
60	1.430190	28.930481
61	1.431424	28.565249
62	1.428908	28.428953
63	1.408527	28.707390
64	1.409528	28.610633
65	1.415033	28.142705
66	1.377740	28.328249
67	1.397860	28.885608
68	1.411870	28.415764
69	1.388317	28.181825
70	1.396222	28.419248
71	1.396119	28.509655
72	1.396651	28.004558
73	1.371749	28.583414
74	1.387209	28.681463
75	1.345505	28.164949
76	1.384115	28.692108
77	1.377076	28.107026
78	1.367807	28.745512
79	1.353335	27.789207
80	1.347792	28.898931
81	1.337051	28.307915
82	1.346534	28.511074
83	1.342380	28.328725
84	1.350225	28.408211
85	1.342866	27.673019
86	1.328380	28.092875
87	1.338831	28.211226
88	1.339562	28.372791
89	1.350724	28.123599
90	1.340062	28.785591
91	1.326597	27.842897
92	1.321141	28.001869
93	1.308352	28.149374
94	1.305016	27.691495
95	1.311747	28.012743
96	1.300744	28.335183
97	1.322487	28.590353
98	1.326987	28.457755
99	1.301001	27.997487
100	1.317631	28.099068
