# Supplementary material for: Efficient retrosynthetic planning with MCTS exploration enhanced A* search
Source: Commun Chem. 2024 Mar 7;7:52. doi: 10.1038/s42004-024-01133-2 (PMC10920677; doi:10.1038/s42004-024-01133-2)
Supplement: Supplementary file 7 — Supplementary Data 4 [file 42004_2024_1133_MOESM7_ESM.txt]

Number of one-step model calls	Success rate of Retro*+	Success rate of MEEA*
100	0.7210526315789474	0.8368421052631579
200	0.8578947368421053	0.9368421052631579
300	0.8842105263157894	0.9736842105263158
400	0.9052631578947369	0.9947368421052631
500	0.9105263157894737	1.0
600	0.9105263157894737	1.0
700	0.9157894736842105	1.0
800	0.9368421052631579	1.0
900	0.9421052631578948	1.0
1000	0.9421052631578948	1.0
1100	0.9473684210526315	1.0
1200	0.9526315789473684	1.0
1300	0.9578947368421052	1.0
1400	0.9631578947368421	1.0
1500	0.968421052631579	1.0
1600	0.9736842105263158	1.0
1700	0.9894736842105263	1.0
1800	0.9894736842105263	1.0
1900	0.9894736842105263	1.0
2000	0.9894736842105263	1.0
2100	0.9894736842105263	1.0
2200	0.9894736842105263	1.0
2300	0.9894736842105263	1.0
2400	0.9894736842105263	1.0
2500	0.9894736842105263	1.0
2600	0.9894736842105263	1.0
2700	0.9894736842105263	1.0
2800	1.0	1.0
2900	1.0	1.0
3000	1.0	1.0
