# Supplementary material for: Efficient retrosynthetic planning with MCTS exploration enhanced A* search
Source: Commun Chem. 2024 Mar 7;7:52. doi: 10.1038/s42004-024-01133-2 (PMC10920677; doi:10.1038/s42004-024-01133-2)
Supplement: Supplementary file 8 — Supplementary Data 5 [file 42004_2024_1133_MOESM8_ESM.txt]

Number of one-step model calls	Success rate of BioNavi-NP	Success rate of MEEA*-PC
20	81.70	95.88
50	87.89	97.16
199	88.66	97.68
200	89.95	97.68
400	92.53	97.68
600	93.04	97.68
800	93.04	97.68
1000	93.04	97.68
1500	93.04	97.68
2000	93.04	97.68
